# Supplementary material for: Sex Differences in Myocardial Injury: Clinical Characteristics, Outcomes, and Prognostic Implications
Source: J Clin Med. 2026 Feb 12;15(4):1439. doi: 10.3390/jcm15041439 (PMC12942230; doi:10.3390/jcm15041439)
Supplement: Supplementary file 1 [file jcm-15-01439-s001.zip]

Archive with 1 entries (1 files):
- jcm-4109816-supplementary.pdf
